# Supplementary material for: Neoadjuvant therapy for colorectal cancer from 2015 to 2024: a visual analysis and bibliometric analysis
Source: Front Oncol. 2025 Apr 2;15:1526610. doi: 10.3389/fonc.2025.1526610 (PMC11999843; doi:10.3389/fonc.2025.1526610)
Supplement: Supplementary file 2 [file Table2.xlsx]

## Sheet: Sheet1
Countries'Production
Developing Countries	Total Citations	Developed Countries	Total Citations
CHINA	1846	USA	848
INDIA	44	JAPAN	588
EGYPT	22	ITALY	536
SERBIA	22	NETHERLANDS	531
IRAN	20	SPAIN	435
ARGENTINA	14	FRANCE	364
ROMANIA	13	GERMANY	340
PAKISTAN	11	UK	304
TUNISIA	10	SOUTH KOREA	299
MOROCCO	9	AUSTRALIA	248
RUSSIA	7	CANADA	154
SRI LANKA	5	SWEDEN	125
THAILAND	4	NORWAY	116
GEORGIA	4	AUSTRIA	108
JAMAICA	4	DENMARK	102
MALAYSIA	4	BELGIUM	78
COLOMBIA	3	TURKEY	73
		IRELAND	63
		BRAZIL	57
		SWITZERLAND	47
		FINLAND	42
		PORTUGAL	33
		ISRAEL	30
		POLAND	21
		GREECE	21
		CZECH REPUBLIC	21
		SINGAPORE	20
		SAUDI ARABIA	16
		LITHUANIA	15
		NEW ZEALAND	14
		CROATIA	12
		HUNGARY	11
		SLOVENIA	9
